# Supplementary material for: Which Is the Best In Silico Program for the Missense Variations in IDUA Gene? A Comparison of 33 Programs Plus a Conservation Score and Evaluation of 586 Missense Variants
Source: Front Mol Biosci. 2021 Oct 21;8:752797. doi: 10.3389/fmolb.2021.752797 (PMC8566697; doi:10.3389/fmolb.2021.752797)
Supplement: Supplementary file 3 [file DataSheet1.xlsx]

## Sheet: Suppl1
Supplementary Table 1. Pathogenic variants reported in the literature. The table presents protein consequences, the first reference, and reported level of evidence (expression study, analysis of healthy controls, and/or complete gene sequencing). Variants marked with 'Yes' had the demonstration in the first reference. The other variants feature the reference that presents the evidence. For normal…
Protein Consequence		1st Reference	Expression Study	Normal controls	Complete gene sequencing
Met1Thr	M1T	Wang et al., 2012	Yes	Yes	Yes
Met1Ile	M1I	Lee-Chen and Wang, 1997	-	-	-
Met1Leu	M1L	Atçeken et al., 2016	-	Kamranjam and Alaei, 2019	-
Leu14Arg	L14R	Ghosh et al., 2017	-	-	-
Leu18Pro	L18P	Pasqualim et al., 2015	-	-	-
Pro22Ser	P22S	Cobos et al., 2015	Yes	-	-
His33Pro	H33P	Wang et al., 2012	Yes	Yes	Yes
Ala36Glu	A36E	Vijay and Wraith, 2005	-	-	-
Gly51Asp	G51D	Bunge et al., 1994	Bunge et al., 1998	Yes	-
Phe52Leu	F52L	Wang et al., 2012	Yes	Yes	Yes
Ala75Pro	A75P	Voskoboeva et al., 1998	-	-	-
Ala75Thr	A75T	Clarke et al., 1994	Tieu et al., 1995	Yes	-
Tyr76Cys	Y76C	Bertola F. (2011)	-	Yes	Yes
Ala79Val	A79V	Lee-Chen et al., 2002	Yes	-	-
His82Pro	H82P	Clarke and Scott, 1993	-	Yes	-
Gly84Ser	G84S	Scott et al., 2013	Yes	-	Yes
Gly84Ala	G84A	Bravo et al., 2017	-	-	-
Gly84Arg	G84R	Bertola F. (2011)	Taghikhani et al., 2019	Yes	Yes
Arg89Gln	R89Q	Scott et al., 1993	Yes	-	Matte et al., 2003
Arg89Trp	R89W	Bunge et al., 1995	Bunge et al., 1998	48 Controls	-
Thr103Pro	T103P	Bertola F. (2011)	-	Yes	Yes
Tyr109His	Y109H	Taghikhani et al., 2019	Yes	60 Controls	Yes
Asp115Asn	D115N	Chuang et al., 2018	Yes	-	-
Asp119Tyr	D119Y	Scott et al., 2013	Yes	-	Yes
Leu121Pro	L121P	Uttarilli et al., 2016	-	-	-
Met133Ile	M133I	Matte et al., 2003	Yes	-	Yes
Gly134Val	G134V	Kamranjam and Alaei, 2019	-	Yes	-
Thr141Ser	T141S	Amr et al., 2009	-	-	-
Ser157Pro	S157P	Taghikhani et al., 2019	Yes	Kamranjam and Alaei, 2019	Yes
Ala160Asp	A160D	Venturi et al., 2002	-	-	-
Arg162Ile	R162I	Li et al., 2002	-	Yes	-
Arg162Lys	R162K	Lin et al., 2013	Yes	-	-
Gly168Val	G168V	Wang et al., 2012	Yes	Yes	Yes
Trp175Arg	W175R	Yassaee et al., 2017	-	Kamranjam and Alaei, 2019	Yes
Phe177Ser	F177S	Chkioua et al., 2011	-	-	-
Glu178Lys	E178K	Venturi et al., 2002	-	-	-
Thr179Lys	T179K	Ghosh et al., 2017	-	-	-
Thr179Arg	T179R	Wang et al., 2012	Yes	Yes	Yes
Trp180Ser	W180S	Pollard et al., 2013	-	-	-
Glu182Asp	E182D	Wang et al., 2012	Yes	Yes	Yes
Glu182Ala	E182A	Brooks et al., 2001	Yes	-	-
Glu182Lys	E182K	Brooks et al., 2001	Yes	-	Matte et al., 2003
Pro183Arg	P183R	Venturi et al., 2002	-	-	-
Gly197Asp	G197D	Venturi et al., 2002	-	-	-
Gly197Ser	G197S	WANG et al., 2011	Wang et al., 2012	Wang et al., 2012	Wang et al., 2012
Asp203Asn	D203N	Dou et al., 2007	-	50 Controls	-
Cys205Tyr	C205Y	Beesley et al., 2001	Yes	-	-
Ser206Leu	S206L	Chuang et al., 2018	Yes	-	-
Gly208Asp	G208D	Li et al., 2002	-	Yes	Matte et al., 2003
Gly208Val	G208V	Beesley et al., 2001	Yes	-	-
Leu209Arg	L209R	Guffon et al., 1998	Yes	-	-
Leu218Pro	L218P	Bunge et al., 1994	Oussoren et al., 2013	Yes	-
Gly219Glu	G219E	Bertola F. (2011)	-	Yes	Yes
Gly220Asp	G220D	Ghosh et al., 2017	-	-	-
Pro228Gln	P228Q	Lee et al., 2004	-	-	Yes
Leu237Arg	L237R	Wang et al., 2012	Yes	Yes	Yes
Leu238Arg	L238R	Wang et al., 2012	Yes	Yes	Yes
Leu238Gln	L238Q	Yogalingam et al., 2004	Yes	-	-
His240Arg	H240R	Beesley et al., 2001	Yes	-	-
His240Asp	H240D	Chistiakov et al., 2014	Yes	-	Yes
Gly253Cys	G253C	Uttarilli et al., 2016	-	-	-
Asp257His	D257H	Taghikhani et al., 2019	Yes	60 Controls	Yes
Ser260Phe	S260F	Matte et al., 2003	Yes	-	Yes
Gly265Asp	G265D	Ghosh et al., 2017	-	-	-
Gly265Arg	G265R	Yogalingam et al., 2004	Yes	-	-
Ile270Ser	I270S	Laradi et al., 2005	-	-	-
Glu276Lys	E276K	Prommajan et al., 2011	Oussoren et al., 2013	Yes	-
Glu299Ala	E299A	Brooks et al., 2001	Yes	-	-
Asp301Glu	D301E	Taghikhani et al., 2019	Yes	Kamranjam and Alaei, 2019	Yes
Leu303Pro	L303P	Zahoor et al., 2019	-	Yes	-
Trp306Leu	W306L	Bertola F. (2011)	-	Yes	Yes
Leu308Pro	L308P	Sun et al., 2011	Yes	-	Yes
Asp315Tyr	D315Y	Scott et al., 1995	Vazna et al., 2009	-	-
Ala319Val	A319V	Beesley et al., 2001	Yes	-	-
Lys324Arg	K324R	Uttarilli et al., 2016	-	-	-
Ala327Pro	A327P	Bunge et al., 1994	Bunge et al., 1998	Yes	Matte et al., 2003
Leu346Arg	L346R	Teng et al., 2000	Yes	-	-
Ser347Pro	S347R	Raiman and D'Aco, 2014	Yes	-	-
Asn348Lys	N348K	Bertola F. (2011)	Chistiakov et al., 2014	Yes	Yes
Asp349Asn	D349N	Scott et al., 1995	-	-	-
Asp349Tyr	D349Y	Venturi et al., 2002	Matte et al., 2003	-	Matte et al., 2003
Asn350Ile	N350I	Matte et al., 2003	Yes	-	Yes
Arg363His	R363H	Sun et al., 2011	Yes	-	-
Arg363Cys	R363C	Yogalingam et al., 2004	Yes	-	-
Thr364Met	T364M	Lee-Chen and Wang, 1997	Yes	-	-
Thr366Pro	T366P	Bach et al., 1993	Yes	-	-
Asn372Ser	N372S	Uttarilli et al., 2016	-	-	-
Thr374Asn	T374N	Furukawa et al., 2011	-	-	-
Gln380Arg	Q380R	Scott et al., 1995	-	-	Matte et al., 2003
Arg383His	R383H	Bunge et al., 1995	Bunge et al., 1998	48 Controls	Matte et al., 2003
Pro385Leu	P385L	Pineda et al., 2014	-	-	-
Pro385Arg	P385R	Bertola F. (2011)	-	Yes	Yes
Leu387Pro	L387P	Uttarilli et al., 2016	-	-	-
Thr388Lys	T388K	Kwak et al., 2016	-	-	-
Leu396Pro	L396P	Bertola F. (2011)	-	Yes	Yes
Leu396Arg	L396R	Ghosh et al., 2017	-	-	-
Leu421Pro	L421P	Wang et al., 2012	Yes	Yes	Yes
Ser423Arg	S423R	Yogalingam et al., 2004	Yes	-	-
Ala436Pro	A436P	Bertola F. (2011)	-	Yes	Yes
Arg489Pro	R489P	Bunge et al., 1994	Bunge et al., 1998	-	-
Leu490Pro	L490P	Tieu et al., 1995	Yes	Bunge et al., 1995	-
Arg492Pro	R492P	Tieu et al., 1995	Yes	-	-
Pro496Leu	P496L	Tieu et al., 1995	Yes	-	-
Pro496Arg	P496R	Beesley et al., 2001	Yes	-	-
Met504Arg	M504R	Uttarilli et al., 2016	-	-	-
Met504Thr	M504T	Bunge et al., 1995	Bunge et al., 1998	48 Controls	-
Leu526Pro	L526P	Pollard et al., 2013	-	-	-
Pro533Arg	P533R	Scott et al., 1992	Bunge et al., 1998	-	-
Pro533Leu	P533L	Voskoboeva et al., 1998	-	80 Controls	-
Leu535Phe	L535F	Bertola F. (2011)	-	Yes	Yes
Asp570His	D570H	Delgado Luengo et al., 2014	Yes	-	-
Cys577Tyr	C577Y	Kwak et al., 2016	-	-	-
Leu578Gln	L578Q	Chkioua et al., 2011	-	-	-
Phe602Ile	F602I	Yogalingam et al., 2004	Yes	-	-
Arg619Gly	R619G	Lee-Chen et al., 1999	Yes	-	-
Val620Phe	V620F	Vazna et al., 2009	Yes	-	-
Arg621Leu	R621L	Pineda et al., 2014	-	-	-
Leu623Pro	L623P	Cobos et al., 2015	Yes	-	-
Asp624Val	D624V	Ghosh et al., 2017	-	-	-
Tyr625Cys	Y625C	Pineda et al., 2014	-	-	-
Tyr625Ser	Y625S	Chuang et al., 2018	Yes	-	-
Trp626Arg	W626R	Bunge et al., 1995	Bunge et al., 1998	48 Controls	-
Arg628Pro	R628P	Matte et al., 2003	Yes	-	Yes
Ser633Leu	S633L	Beesley et al., 2001	Yes	-	-
Ser633Trp	S633W	Cobos et al., 2015	Yes	-	-

## Sheet: Suppl2
Supplementary Table 2. Benign variants reported in the literature. The table presents protein consequences, variant classification, the first reference, and reported level of evidence (expression study, analysis of normal controls, and/or complete gene sequencing). Variants marked with 'Yes' possessed the evidence in the first reference. The other options feature the reference that presents the e…
Protein Consequence		Classification	1st Reference	Expression Study	Normal controls	Complete gene sequencing
Leu4Pro	L4P	Polymorphism	Venturi et al., 2002	-	-	-
Ala24Asp	A24D	Polymorphism	Lee et al., 2004	-	-	Yes
His33Gln	H33Q	Polymorphism	Scott et al., 1992	-	Bertola et al., 2011	Bertola et al., 2011
Gln63Pro	Q63P	Polymorphism	Scott et al., 1991	Yes	-	-
Asn73His	N73H	Polymorphism	Amr et al., 2009	-	-	-
Ala79Thr	A79T	Pseudodeficiency	Wasserstein et al., 2019	Yes	-	-
His82Gln	H82Q	Pseudodeficiency	Yogalingam et al., 2004	Yes	-	-
Thr99Ile	T99I	Pseudodeficiency	Wasserstein et al., 2019	Yes	-	-
Arg105Gln	R105Q	Polymorphism	Scott et al., 1991	Yes	Bertola et al., 2011	Bertola et al., 2011
Gly116Arg	G116R	Polymorphism	Bunge et al., 1994	Wasserstein et al., 2019	-	-
Asp223Asn	D223N	Pseudodeficiency	Wasserstein et al., 2019	Yes	-	-
Arg263Trp	R263W	Pseudodeficiency	Langereis et al., 2013	Yes	-	-
Ala300Thr	A300T	Pseudodeficiency	Aronovich et al., 1996	Yes	-	-
Val322Glu	V322E	Pseudodeficiency	Burton et al., 2017	Yes	-	-
Ala361Thr	A361T	Polymorphism	Scott et al., 1993	-	Bertola et al., 2011	Bertola et al., 2011
Arg363Ser	R363S	Polymorphism	Amr et al., 2009	-	-	-
Gly409Arg	G409R	Polymorphism	Bach et al., 1993	Yes	-	-
His449Asn	H449N	Polymorphism	Bertola et al., 2011	-	Yes	Yes
Val454Ile	V454I	Polymorphism	Bunge et al., 1994	-	Bertola et al., 2011	Bertola et al., 2011
Ala591Thr	A591T	Polymorphism	Beesley et al., 2001	Yes	Bertola et al., 2011	Bertola et al., 2011

## Sheet: Suppl3
Supplementary Table 3. Values of sensitivity, specificity, accuracy, positive predictive value (PPV), negative predictive value (NPV), false positive rate (FPR) and kappa value for the strong criteria subset.
Programs	Sensitivity	Specificity	Accuracy	Positive predictive value (PPV)	Negative predictive value (NPV)	False positive rate (FPR)	Kappa Value
SIFT_p	0.79	0.76	0.79	0.95	0.41	0.24	0.409
SIFT_g	0.71	0.82	0.73	0.96	0.35	0.18	0.347
SIFT4G	0.82	0.76	0.81	0.95	0.45	0.24	0.458
Polyphen2_HDIV	0.9	0.47	0.83	0.9	0.47	0.53	0.372
Polyphen2_HVAR	0.89	0.53	0.83	0.91	0.47	0.47	0.4
LRT	0.74	0.59	0.71	0.91	0.29	0.41	0.231
MutationTaster	0.91	0.53	0.85	0.91	0.53	0.47	0.441
MutationAssessor	0.91	0.65	0.87	0.93	0.58	0.35	0.532
PROVEAN_p	0.86	0.65	0.82	0.93	0.46	0.35	0.432
PROVEAN_g	0.76	0.76	0.76	0.95	0.37	0.24	0.366
VEST4	0.95	0.59	0.89	0.92	0.67	0.41	0.56
MetaSVM	0.8	0.71	0.79	0.94	0.4	0.29	0.388
MetaLR	0.81	0.53	0.77	0.9	0.35	0.47	0.282
MCAP	1	0	0.89	0.89	-	1	-,
REVEL	0.75	0.88	0.77	0.97	0.39	0.12	0.419
MutPred_db	0.6	0.75	0.61	0.97	0.13	0.25	0.11
MutPred_site	0.84	0.71	0.81	0.93	0.48	0.29	0.458
PrimateAI	0.18	0.76	0.27	0.8	0.15	0.24	-0.021
DEOGEN2	0.96	0.47	0.88	0.91	0.67	0.53	0.485
BayesDel_addAF	0.98	0.82	0.95	0.97	0.88	0.18	0.821
BayesDel_noAF	0.96	0.71	0.92	0.95	0.75	0.29	0.678
ClinPred	0.92	0.88	0.92	0.98	0.68	0.12	0.719
LISTS2	0.73	0.71	0.72	0.93	0.32	0.29	0.292
CADD_raw	0.98	0	0.82	0.84	0	1	-0.034
CADD	0.95	0.35	0.85	0.89	0.55	0.65	0.348
CADD_raw_hg19	0.98	0.06	0.83	0.85	0.33	0.94	0.055
CADD_hg19	0.93	0.24	0.82	0.87	0.4	0.76	0.203
FATHMMMKL	0.84	0.53	0.79	0.9	0.38	0.47	0.312
FATHMMXF	0.74	0.76	0.74	0.94	0.35	0.24	0.339
FATHMM_CV_W	0.93	0.06	0.8	0.84	0.14	0.94	-0.009
FATHMM_C V_U	0.66	0.88	0.69	0.97	0.33	0.12	0.32
integrated_fitCons	1	0	0.84	0.84	-	1	-
GM12878_fitCons	1	0	0.84	0.84	-	1	-
H1hESC_fitCons	0.93	0	0.79	0.83	0	1	-0.089
HUVEC_fitCons	0.89	0.12	0.77	0.84	0.17	0.88	0.009
GERP++	0.91	0.29	0.81	0.87	0.38	0.71	0.228
PhDSNP	0.76	0.71	0.75	0.93	0.35	0.29	0.33
PANTHER	0.6	0.82	0.64	0.95	0.29	0.18	0.242
SNPs&GO	0.48	0.94	0.56	0.98	0.25	0.06	0.202
PSNPE	0.6	0.82	0.64	0.95	0.28	0.18	0.239
CADD 1.2	0.52	0.88	0.57	0.96	0.25	0.12	0.199
DANN	0.69	0.76	0.7	0.94	0.32	0.24	0.29
FATHMMMKL	0.55	0.82	0.59	0.94	0.25	0.18	0.195
FunSeq	0	1	0.16	-	0.16	0	-
GWAVAE	0.86	0.13	0.72	0.81	0.18	0.87	-0.008
SuSPect	0.26	0.88	0.36	0.92	0.18	0.12	0.057
PMut	0.66	0.88	0.69	0.97	0.33	0.12	0.32
CONDEL	0.96	0.41	0.87	0.9	0.64	0.59	0.429
PONP2 _I	0.91	0.88	0.9	0.98	0.58	0.13	0.646
PONP2_ P	0.91	0.88	0.91	0.98	0.58	0.13	0.647
PONP2_G	0.93	0.88	0.92	0.98	0.64	0.13	0.692

## Sheet: Suppl4
Supplementary Table 4. Values of sensitivity, specificity, accuracy, positive predictive value (PPV), negative predictive value (NPV), false positive rate (FPR) and kappa value for the weak criteria subset.
Programs	Sensitivity	Specificity	Accuracy	Positive predictive value (PPV)	Negative predictive value (NPV)	False positive rate (FPR)	Kappa Value
SIFT_p	0.79	0.62	0.76	0.91	0.36	0.38	0.318
SIFT_gen	0.74	0.62	0.72	0.91	0.31	0.38	0.255
SIFT4G	0.85	0.62	0.81	0.92	0.44	0.38	0.404
Polyphen2_HDIV	0.9	0.42	0.83	0.89	0.46	0.58	0.336
Polyphen2_HVAR	0.86	0.5	0.8	0.9	0.41	0.5	0.328
LRT	0.72	0.52	0.69	0.89	0.26	0.48	0.173
MutationTaster	0.92	0.5	0.85	0.9	0.54	0.5	0.431
MutationAssessor	0.92	0.58	0.86	0.92	0.58	0.42	0.493
PROVEAN_p	0.84	0.62	0.8	0.92	0.42	0.38	0.38
PROVEAN_gen	0.76	0.65	0.74	0.92	0.35	0.35	0.306
VEST4	0.92	0.54	0.86	0.91	0.56	0.46	0.464
MetaSVM	0.78	0.65	0.76	0.92	0.37	0.35	0.334
MetaLR	0.8	0.5	0.75	0.89	0.33	0.5	0.245
M-CAP	1	0	0.88	0.88	-	1	-
REVEL	0.74	0.81	0.75	0.95	0.38	0.19	0.373
MutPred	0.58	0.6	0.58	0.95	0.09	0.4	0.049
MutPred_site	0.79	0.65	0.76	0.91	0.43	0.35	0.367
PrimateAI	0.22	0.85	0.32	0.88	0.18	0.15	0.027
DEOGEN2	0.93	0.42	0.85	0.89	0.55	0.58	0.392
BayesDel_addAF	0.96	0.77	0.93	0.96	0.8	0.23	0.743
BayesDel_noAF	0.93	0.62	0.88	0.93	0.62	0.38	0.541
ClinPred	0.93	0.81	0.91	0.96	0.68	0.19	0.68
LIST-S2	0.72	0.65	0.71	0.92	0.31	0.35	0.263
CADD_raw_p	0.99	0.08	0.84	0.85	0.5	0.92	0.094
CADD	0.95	0.23	0.83	0.86	0.46	0.77	0.224
CADD_raw_hg19_p	0.99	0.08	0.84	0.85	0.5	0.92	0.094
CADD_hg19	0.93	0.15	0.81	0.85	0.31	0.85	0.109
fathmm-MKL_coding	0.86	0.46	0.79	0.89	0.39	0.54	0.297
fathmm-XF_coding	0.76	0.73	0.76	0.94	0.37	0.27	0.355
FATHMM (weighted)	0.9	0.08	0.76	0.83	0.13	0.92	-0.033
FATHMM (unweighted)	0.69	0.85	0.71	0.96	0.34	0.15	0.335
integrated_fitCons	1	0	0.84	0.84	-	1	-
GM12878_fitCons	1	0	0.84	0.84	-	1	-
H1-hESC_fitCons	0.93	0	0.78	0.83	0	1	-0.099
HUVEC_fitCons	0.87	0.12	0.75	0.84	0.15	0.88	-0.013
GERP++	0.93	0.23	0.82	0.86	0.4	0.77	0.197
PhD-SNP	0.76	0.65	0.74	0.92	0.35	0.35	0.306
PANTHER	0.62	0.77	0.64	0.93	0.29	0.23	0.229
SNPs&GO	0.49	0.85	0.55	0.94	0.24	0.15	0.17
PSNPE	0.62	0.73	0.64	0.92	0.27	0.27	0.208
CADD 1.2	0.46	0.85	0.53	0.94	0.23	0.15	0.15
DANN	0.68	0.65	0.68	0.91	0.28	0.35	0.218
FATHMM-MKL	0.58	0.77	0.61	0.93	0.26	0.23	0.198
FunSeq2	0	1	0.16	-	0.16	0	-
GWAVAE 1.0	0.88	0.15	0.75	0.83	0.21	0.85	0.036
SuSPect	0.28	0.88	0.38	0.93	0.19	0.12	0.065
PMut	0.64	0.88	0.68	0.97	0.32	0.12	0.309
CONDEL	0.97	0.38	0.88	0.89	0.71	0.62	0.436
PON-P2_I	0.89	0.77	0.88	0.96	0.53	0.23	0.553
PON-P2_P	0.91	0.77	0.89	0.96	0.56	0.23	0.581
PON-P2_G	0.94	0.77	0.92	0.96	0.67	0.23	0.666
